# Supplementary material for: Parametrizing the Spatial Dependence of 1H NMR Chemical Shifts in π-Stacked Molecular Fragments
Source: Int J Mol Sci. 2020 Oct 24;21(21):7908. doi: 10.3390/ijms21217908 (PMC7662755; doi:10.3390/ijms21217908)
Supplement: Supplementary file 1 [file ijms-21-07908-s001.zip]

Archive with 1 entries (1 files):
- ijms-982652-supplementary.7z
